# Supplementary material for: Differential Transcriptome Profiling Unveils Novel Deregulated Gene Signatures Involved in Pathogenesis of Alzheimer’s Disease
Source: Biomedicines. 2022 Mar 6;10(3):611. doi: 10.3390/biomedicines10030611 (PMC8945049; doi:10.3390/biomedicines10030611)
Supplement: Supplementary file 1 [file biomedicines-10-00611-s001.zip]

Archive with 1 entries (1 files):
- biomedicines-1582588-supplementary.pdf
